# Supplementary material for: Diagnosis and treatment of 33 patients with primary melanoma of the female reproductive system
Source: Front Oncol. 2025 Aug 26;15:1615749. doi: 10.3389/fonc.2025.1615749 (PMC12417107; doi:10.3389/fonc.2025.1615749)
Supplement: Supplementary file 2 [file DataSheet1.xlsx]

## Sheet: Sheet1
No.	Year of initial diagnosis	Time from onset to diagnosis(days)	Age (years)	Symptoms at diagnosis	Anatomic site	TCT	Menopause	Family history of tumors	Pigmentation	Biopsy before surgery confirms the diagnosis	Staging	Metasases	Treatment(primary)	Surgery	Surgical margin(cm)	Lymphadenectomy	Lymph node metasases	Neo or adjuvant treatment	Immunotherapy	Recurrence	Site of recurrence	Treatment(relapse)	Histologic subtype	Tumor thickness(mm)	Breslow's depth(mm)	Size(mm)	Margin excision	Color of lesion	Ulceration	Mitotic count (mitoses/mm2)	Satellitosis	Clark	In-transit metastases	Lymphovascular space invasion	B-RAF	c-KIT	HMB-45	S-100	Vimentin	Sox-10	AE1/AE3	CDKN2A	MITF	PGC1A	EGFR4	ALDH1	PD-L1	Ki-67（%）	LDH(IUN/AL)
1	2017	150	62	Bleeding	Lower vagina	ASC-US	Yes	No	Yes	Yes	III	ILN	S+CT+IT	Local	0.5	No	N/A	CT	IFNα-1b	Yes	ILN	IT	Superficial spreading	10	N/A	20	Neg	Grey	Yes	N/A	No	N/A	No	N/A	N/A	N/A	-	+	+	+	-	N/A	N/A	N/A	N/A	N/A	N/A	70	284
2	2018	1825	55	Abnormal mass	Lower vagina	N/A	Yes	No	Yes	Yes	III	ILN	S+IT	Radical	3	No	N/A	No	Toripalimab+IFNα-1b	Yes	Lung, bone	IT	Nodular	20	N/A	25	Neg	Grey	Yes	N/A	Yes	N/A	No	N/A	N/A	N/A	+	+	+	N/A	-	N/A	N/A	N/A	N/A	N/A	N/A	50	205
3	2018	10	53	Abnormal mass	Upper vagina	ASC-US	Yes	No	Yes	Yes	III	PLN	S+IT	Radical	1	LND-P	3	No	IFNα-1b	Yes	Local, abdominal metastasis	S+CT+IT+TT	Superficial spreading	1	N/A	22	Neg	Brown	N/A	N/A	Yes	N/A	Yes	N/A	V600E	N/A	+	-	N/A	-	-	N/A	N/A	N/A	N/A	N/A	+	30	225
4	2018	50	74	Bleeding	Lower vagina	N/A	Yes	No	Yes	No	II	No	S+IT	Local	1	No	N/A	No	Pembrolizumab+IFNα-1b	Yes	Local, abdominal metastasis	S+IT+TT	Superficial spreading	3	N/A	8	Neg	Brown	N/A	N/A	No	N/A	No	N/A	N/A	N/A	+	+	N/A	N/A	N/A	N/A	N/A	N/A	N/A	N/A	N/A	+	148
5	2017	30	67	Abnormal mass	Vulva	N/A	Yes	No	Yes	No	IIC	No	S+IT	Local	2	No	N/A	No	IFNα-1b	Yes	Local, lung, bone, LN, liver	IT+RT+S	Nodular	45	N/A	75	Neg	Black	Yes	N/A	Yes	N/A	Yes	N/A	N/A	c-KIT9 (c.1427G>TP.S476I)	+	+	+	+	-	N/A	N/A	N/A	N/A	N/A	N/A	35	133
6	2016	180	51	Abnormal mass	Lower vagina	ASC-US	Yes	No	Yes	Yes	IVB	Lung	S+IT	Radical	＞3	LND-P+LND-I	No	No	IFNα-1b	Yes	ILN, brain	RT	Superficial spreading	12	N/A	30	Neg	Black	Yes	N/A	Yes	N/A	Yes	N/A	N/A	N/A	+	+	+	N/A	-	N/A	+	N/A	N/A	N/A	N/A	40	N/A
7	2016	20	63	Bleeding	Lower vagina	N/A	Yes	No	Yes	Yes	II	No	S+IT	Radical	＞3	LND-P	No	No	IFNα-1b	Yes	Local	S+IT	N/A	N/A	N/A	5	Neg	Grey	No	N/A	No	N/A	N/A	N/A	N/A	N/A	+	+	+	N/A	-	N/A	N/A	N/A	N/A	N/A	N/A	60	167
8	2021	120	51	Abnormal mass	Lower vagina	N/A	Yes	No	Yes	Yes	II	No	S+IT	Local	1	No	N/A	No	Toripalimab+IFNα-1b	No	-	-	Nodular	10	N/A	10	Neg	Brown	Yes	8	No	N/A	No	N/A	No	No	+	N/A	N/A	+	N/A	N/A	N/A	N/A	N/A	N/A	N/A	40	322
9	2016	10	43	Abnormal mass	Lower vagina	N/A	No	Yes	Yes	Yes	III	ILN	S+IT	Radical	1	LND-I	1	No	IFNα-1b	Yes	Local, LN	No	Nodular	20	N/A	30	Neg	Grey	Yes	N/A	Yes	N/A	Yes	No	N/A	N/A	+	+	N/A	N/A	-	N/A	N/A	N/A	N/A	N/A	N/A	40	146
10	2020	10	59	Bleeding	Upper vagina	N/A	Yes	No	Yes	Yes	III	PLN	S+IT+CT	Radical	1	LND-P	1	CT	IFNα-1b	Yes	Pelvic metastasis	CT+IT	Nodular	24	N/A	40	Neg	Black	N/A	N/A	No	N/A	No	No	V600E	N/A	+	+	N/A	N/A	-	N/A	+	N/A	N/A	N/A	N/A	60	N/A
11	2014	1095	63	Abnormal vaginal discharge	Upper vagina	N/A	Yes	Yes	Yes	Yes	III	PLN	S+IT	Radical	1	LND-P	2	No	IFNα-1b	Yes	LN	IT+S	Superficial spreading	17	N/A	20	Neg	Black	No	N/A	Yes	N/A	Yes	No	N/A	N/A	+	+	+	N/A	-	N/A	N/A	N/A	N/A	N/A	N/A	50	162
12	2011	30	34	Bleeding	Vagina	N/A	No	No	Yes	Yes	III	PLN	CT+TT+S	Radical	1	LND-P	No	nCT	IFNα-1b	Yes	Lung, bone, LN, pelvic metastasis	IT	Superficial spreading	N/A	N/A	30	Neg	Black	N/A	N/A	No	N/A	Yes	N/A	N/A	N/A	+	+	N/A	N/A	+	N/A	N/A	N/A	N/A	N/A	N/A	40	148
13	2021	3	59	Bleeding	Cervical	Atypical glandular cells	Yes	No	Yes	Yes	IIIA	No	S+CT+IT	Radical	0.8	LND-P	No	CT	Carrelizumab	Yes	Local	CT+IT	Nodular	N/A	N/A	20	Neg	Grey	Yes	N/A	No	N/A	N/A	N/A	N/A	N/A	+	+	+	N/A	-	N/A	N/A	N/A	N/A	N/A	N/A	70	N/A
14	2017	90	55	Bleeding	Upper vagina	N/A	Yes	No	Yes	Yes	III	PLN	S+IT	Radical	3	LND-P	1	No	IFNα-1b	No	-	-	N/A	N/A	N/A	3	Neg	Black	N/A	N/A	No	N/A	No	N/A	N/A	N/A	+	+	N/A	N/A	-	N/A	N/A	N/A	N/A	N/A	N/A	1	N/A
15	2021	10	56	Bleeding	Vagina	N/A	Yes	Yes	Yes	Yes	IVB	PLN+rectum+pelvic lesion	CT+IT+TT+S	Radical	＞3	LND-P+LND-A	4	nCT	Toripalimab+IFNα-1b	No	-	-	Superficial spreading	N/A	N/A	80	Neg	Brown	No	18	No	IV	No	No	No	No	+	-	+	+	-	N/A	+	N/A	N/A	N/A	-	60	346
16	2014	20	59	Bleeding	Vulva	N/A	Yes	No	Yes	Yes	IV	Lung	S+RT+IT+CT	Radical	2	LND-I	No	RT	IFNα-1b	Yes	Local, lung, ILN, stomach, muscles	CT+S+IT	N/A	6	N/A	17	Neg	Brown	N/A	N/A	No	N/A	No	N/A	N/A	N/A	+	+	+	N/A	+	N/A	N/A	N/A	N/A	N/A	N/A	25-40	N/A
17	2019	240	37	Pigmentation	Vulva	N/A	No	No	Yes	No	IIC	No	S+IT	Local	1	No	N/A	No	IFNα-1b	Yes	ILN	IT	N/A	N/A	＞5mm	50	Neg	Black	Yes	5	No	IV	No	No	No	N/A	+	+	N/A	+	-	N/A	N/A	N/A	N/A	N/A	N/A	20	141
18	2020	60	60	Bleeding	Vulva	N/A	Yes	No	Yes	N/A	IIC	No	IT	N/A	N/A	No	N/A	No	Sintilimab	No	-	-	N/A	N/A	N/A	41	Neg	Grey	Yes	N/A	No	N/A	No	No	N/A	N/A	+	+	N/A	+	-	N/A	N/A	N/A	N/A	N/A	N/A	40	155
19	2022	300	64	Abnormal mass	Vulva	N/A	Yes	No	Yes	N/A	IV	ILN+bone+lung+thyroid	IT+TT+CT	N/A	N/A	No	ILN	CT	Pembrolizumab+IFNα-1b	No	-	-	N/A	N/A	N/A	10	Neg	Brown	No	N/A	Yes	N/A	Yes	Yes	No	No	+	+	N/A	+	N/A	N/A	N/A	N/A	N/A	N/A	-	25-30	214
20	2014	2190	41	Abnormal mass	Vulva	N/A	No	No	Yes	Yes	IV	Skin	S+IT	Radical	3	LND-P+LND-I	2	No	IFNα-2b	No	-	-	N/A	N/A	N/A	30	Neg	Brown	Yes	N/A	No	N/A	No	No	N/A	N/A	N/A	N/A	N/A	N/A	N/A	N/A	N/A	N/A	N/A	N/A	N/A	N/A	N/A
21	2011	1825	62	Abnormal mass	Vulva	N/A	Yes	No	Yes	Yes	IIIC	ILN	S	Radical	2	LND-I	2	No	No	Yes	Lung	CT	Nodular	N/A	N/A	40	Neg	Brown	Yes	N/A	No	N/A	No	No	N/A	N/A	+	+	+	N/A	-	N/A	N/A	N/A	N/A	N/A	N/A	35	N/A
22	2012	30	50	Bleeding	Lower vagina	N/A	No	No	Yes	Yes	III	ILN	S	Radical	3	LND-I	2	No	No	No	-	-	Nodular	N/A	N/A	50	Neg	Grey	Yes	N/A	Yes	N/A	Yes	No	N/A	N/A	+	+	N/A	N/A	N/A	N/A	N/A	N/A	N/A	N/A	N/A	N/A	N/A
23	2008	365	62	Abnormal mass	Vulva	N/A	Yes	No	Yes	Yes	IIIC	ILN	S+IT	Radical	2.5	LND-I	15	No	IFNα-2b	Yes	Lung, liver, LN	IT	N/A	/	/	45	Neg	Yes	No	N/A	No	N/A	No	Yes	N/A	N/A	N/A	N/A	N/A	N/A	N/A	N/A	N/A	N/A	N/A	N/A	N/A	N/A	N/A
24	2007	150	69	Abnormal mass	Vulva	N/A	Yes	No	Yes	Yes	II	No	S+IT	Local	3	No	N/A	No	IFNα-2b	No	-	-	Nodular	N/A	N/A	30	Neg	Grey	Yes	N/A	No	N/A	No	N/A	N/A	N/A	N/A	N/A	N/A	N/A	N/A	N/A	N/A	N/A	N/A	N/A	N/A	N/A	N/A
25	2003	3285	43	Abnormal mass	Vulva	N/A	No	No	Yes	Yes	IIIC	ILN	S+IT	Local	3	N/A	N/A	No	IFNα-2b	Yes	Local	N/A	Nodular	N/A	N/A	25	Neg	Black	Yes	N/A	No	N/A	No	No	N/A	N/A	-	+	N/A	N/A	N/A	N/A	N/A	N/A	N/A	N/A	N/A	5	N/A
26	2011	15	73	Bleeding	Cervical	N/A	Yes	Yes	Yes	Yes	IB1	No	S	Radical	＞3	No	N/A	No	No	Yes	Local	IT+TT	Nodular	/	0.8	10	Neg	Yes	No	2	No	IV	No	No	V600E	N/A	+	+	+	N/A	-	N/A	N/A	N/A	N/A	N/A	N/A	35	187
27	2022	5	36	Abnormal mass	Vagina	N/A	No	N/A	Yes	N/A	N/A	N/A	IT	N/A	N/A	No	N/A	No	N/A	N/A	N/A	N/A	N/A	N/A	N/A	N/A	N/A	Black	N/A	N/A	No	N/A	Yes	N/A	N/A	N/A	+	-	+	+	N/A	N/A	N/A	N/A	N/A	N/A	N/A	30	N/A
28	2018	30	67	Abnormal mass	Vulva	N/A	Yes	No	Yes	N/A	IIC	No	N/A	N/A	N/A	No	N/A	No	No	N/A	N/A	N/A	N/A	N/A	N/A	N/A	N/A	Brown	N/A	N/A	N/A	N/A	N/A	N/A	N/A	N/A	+	+	N/A	N/A	-	N/A	N/A	N/A	N/A	N/A	N/A	15	N/A
29	2018	120	65	Bleeding	Vulva	N/A	Yes	No	No	Yes	II	No	S+IT	Local	N/A	No	N/A	No	N/A	N/A	N/A	N/A	N/A	N/A	3.7	25	N/A	Red	Yes	N/A	No	IV	No	N/A	N/A	N/A	+	+	+	+	-	N/A	+	N/A	N/A	N/A	N/A	70	N/A
30	2020	60	72	Abnormal mass	Vulva	N/A	Yes	N/A	No	N/A	N/A	N/A	N/A	N/A	N/A	No	N/A	No	No	N/A	N/A	N/A	N/A	N/A	N/A	N/A	N/A	N/A	N/A	N/A	N/A	N/A	N/A	N/A	N/A	N/A	+	+	N/A	N/A	-	N/A	N/A	N/A	N/A	N/A	N/A	30	N/A
31	2022	90	57	Abnormal mass	Vulva	N/A	Yes	No	Yes	Yes	IIA	No	IT+S	Radical	1	LND-I	No	No	IFNα-1b	No	-	-	Superficial spreading	N/A	2.3	35	N/A	Brown	No	1	No	IV	No	No	N/A	N/A	+	+	N/A	+	N/A	N/A	N/A	N/A	N/A	N/A	N/A	15	152
32	2021	30	72	Abnormal mass	Upper vagina	N/A	Yes	N/A	Yes	N/A	N/A	N/A	N/A	N/A	N/A	N/A	N/A	N/A	N/A	N/A	N/A	N/A	N/A	N/A	N/A	N/A	N/A	N/A	N/A	N/A	N/A	N/A	N/A	N/A	N/A	N/A	+	+	+	+	N/A	N/A	N/A	N/A	N/A	N/A	N/A	60	N/A
33	2022	90	62	Abnormal mass	Vulva	N/A	Yes	N/A	Yes	No	IIIA	ILN	S	Local	3	N/A	N/A	N/A	N/A	N/A	N/A	N/A	N/A	N/A	N/A	N/A	N/A	N/A	N/A	N/A	No	N/A	No	N/A	N/A	N/A	+	+	+	N/A	N/A	N/A	+	N/A	N/A	N/A	-	40	N/A
[truncated: 3 more columns]
